# Supplementary material for: Genomic, transcriptomic, and proteomic approaches towards understanding the molecular mechanisms of salt tolerance in Frankia strains isolated from Casuarina trees
Source: BMC Genomics. 2017 Aug 18;18:633. doi: 10.1186/s12864-017-4056-0 (PMC5563000; doi:10.1186/s12864-017-4056-0)
Supplement: Supplementary file 3 — List of 153 single-copy genes shared between Frankia sp. strain CcI6 and Allo2, but are absent in Frankia sp. strain CcI3 and CeD, as determined by the modified lerat program. List of 132 genes present in Frankia sp. strain Allo2 and CcI6, but are absent in other Casuarina associated Frankia sp. strains (CcI3, CeD, Thr, and BMG5.23), as determined by OrthoVenn. (XLSX 13 kb) [file 12864_2017_4056_MOESM3_ESM.xlsx]

## Sheet: Sheet1
153 single-copy genes shared between CcI6 and Allo2, but are absent in CcI3 and CeD, as determined by the modified lerat program								132 genes present in Allo2 and CcI6 , but are absent in CcI3, CeD, Thr, and BMG5.23, as determined by OrthoVenn
Locus Tag	Description							Locus Tag	Description
CCI6_RS01365	hypothetical protein							CCI6_RS19840	3-oxoacyl-ACP synthase
CCI6_RS02065	transcriptional regulator							CCI6_RS19850	3-oxoacyl-ACP synthase III
CCI6_RS02070	hypothetical protein							CCI6_RS15815	acetyltransferase
CCI6_RS02080	hypothetical protein							CCI6_RS17905	acetyltransferase (isoleucine patch superfamily)
CCI6_RS02085	hypothetical protein							CCI6_RS15860	acyl-CoA synthetase (AMP-forming)/AMP-acid ligase II
CCI6_RS02090	hypothetical protein							CCI6_RS17915	ADP-heptose--LPS heptosyltransferase
CCI6_RS02095	hypothetical protein							CCI6_RS10545	AlpA family phage regulatory protein
CCI6_RS02100	hypothetical protein							CCI6_RS15770	ATP-binding protein
CCI6_RS02120	hypothetical protein							CCI6_RS13565	ATPase involved in chromosome partitioning
CCI6_RS02125	hypothetical protein							CCI6_RS02495	guanylate kinase
CCI6_RS02130	hypothetical protein							CCI6_RS02455	helix-turn-helix domain-containing protein
CCI6_RS02435	site-specific integrase							CCI6_RS15855	hydrolase diadenosine tetraphosphate hydrolase
CCI6_RS02450	hypothetical protein							CCI6_RS02440	hypothetical protein
CCI6_RS02485	hypothetical protein							CCI6_RS02445	hypothetical protein
CCI6_RS02490	putative kinase							CCI6_RS02470	hypothetical protein
CCI6_RS02495	guanylate kinase							CCI6_RS02475	hypothetical protein
CCI6_RS02500	hypothetical protein							CCI6_RS02485	hypothetical protein
CCI6_RS02880	hypothetical protein							CCI6_RS02500	hypothetical protein
CCI6_RS02885	hypothetical protein							CCI6_RS02885	hypothetical protein
CCI6_RS02890	hypothetical protein							CCI6_RS02890	hypothetical protein
CCI6_RS02895	reverse transcriptase							CCI6_RS02900	hypothetical protein
CCI6_RS02955	hypothetical protein							CCI6_RS04110	hypothetical protein
CCI6_RS03140	hypothetical protein							CCI6_RS05080	hypothetical protein
CCI6_RS04030	hypothetical protein							CCI6_RS06410	hypothetical protein
CCI6_RS04110	hypothetical protein							CCI6_RS10990	hypothetical protein
CCI6_RS05080	hypothetical protein							CCI6_RS11005	hypothetical protein
CCI6_RS06330	hypothetical protein							CCI6_RS13470	hypothetical protein
CCI6_RS06335	hypothetical protein							CCI6_RS13480	hypothetical protein
CCI6_RS06340	hypothetical protein							CCI6_RS13490	hypothetical protein
CCI6_RS06345	hypothetical protein							CCI6_RS13500	hypothetical protein
CCI6_RS06350	hypothetical protein							CCI6_RS13505	hypothetical protein
CCI6_RS06350	hypothetical protein							CCI6_RS13515	hypothetical protein
CCI6_RS06355	glycosyl transferase							CCI6_RS13520	hypothetical protein
CCI6_RS06360	putative LmbE-like protein							CCI6_RS13530	hypothetical protein
CCI6_RS06410	hypothetical protein							CCI6_RS13535	hypothetical protein
CCI6_RS07825	hypothetical protein							CCI6_RS13540	hypothetical protein
CCI6_RS08535	hypothetical protein							CCI6_RS13545	hypothetical protein
CCI6_RS08555	hypothetical protein							CCI6_RS13550	hypothetical protein
CCI6_RS10550	hypothetical protein							CCI6_RS13560	hypothetical protein
CCI6_RS11005	hypothetical protein							CCI6_RS13570	hypothetical protein
CCI6_RS11010	hypothetical protein							CCI6_RS13575	hypothetical protein
CCI6_RS11880	phosphoenolpyruvate synthase							CCI6_RS13590	hypothetical protein
CCI6_RS12570	hypothetical protein							CCI6_RS13600	hypothetical protein
CCI6_RS13465	WD40 repeat-containing protein							CCI6_RS15700	hypothetical protein
CCI6_RS13470	hypothetical protein							CCI6_RS15705	hypothetical protein
CCI6_RS13490	hypothetical protein							CCI6_RS15710	hypothetical protein
CCI6_RS13495	hypothetical protein							CCI6_RS15715	hypothetical protein
CCI6_RS13500	hypothetical protein							CCI6_RS15720	hypothetical protein
CCI6_RS13505	hypothetical protein							CCI6_RS15735	hypothetical protein
CCI6_RS13510	hypothetical protein							CCI6_RS15760	hypothetical protein
CCI6_RS13515	hypothetical protein							CCI6_RS15765	hypothetical protein
CCI6_RS13520	hypothetical protein							CCI6_RS15780	hypothetical protein
CCI6_RS13525	hypothetical protein							CCI6_RS15785	hypothetical protein
CCI6_RS13530	hypothetical protein							CCI6_RS15795	hypothetical protein
CCI6_RS13535	hypothetical protein							CCI6_RS15825	hypothetical protein
CCI6_RS13540	hypothetical protein							CCI6_RS15850	hypothetical protein
CCI6_RS13545	hypothetical protein							CCI6_RS17580	hypothetical protein
CCI6_RS13550	hypothetical protein							CCI6_RS17600	hypothetical protein
CCI6_RS13555	hypothetical protein							CCI6_RS17830	hypothetical protein
CCI6_RS13560	hypothetical protein							CCI6_RS17840	hypothetical protein
CCI6_RS13565	ATPase involved in chromosome partitioning							CCI6_RS17845	hypothetical protein
CCI6_RS13570	hypothetical protein							CCI6_RS17850	hypothetical protein
CCI6_RS13575	hypothetical protein							CCI6_RS17860	hypothetical protein
CCI6_RS13585	hypothetical protein							CCI6_RS17875	hypothetical protein
CCI6_RS13590	hypothetical protein							CCI6_RS17880	hypothetical protein
CCI6_RS13600	hypothetical protein							CCI6_RS17940	hypothetical protein
CCI6_RS13745	hypothetical protein							CCI6_RS17960	hypothetical protein
CCI6_RS14090	hypothetical protein							CCI6_RS17965	hypothetical protein
CCI6_RS15680	hypothetical protein							CCI6_RS17970	hypothetical protein
CCI6_RS15690	ATP-binding protein							CCI6_RS18780	hypothetical protein
CCI6_RS15695	restriction endonuclease subunit R							CCI6_RS19590	hypothetical protein
CCI6_RS15700	hypothetical protein							CCI6_RS19595	hypothetical protein
CCI6_RS15705	hypothetical protein							CCI6_RS19630	hypothetical protein
CCI6_RS15710	hypothetical protein							CCI6_RS19650	hypothetical protein
CCI6_RS15715	hypothetical protein							CCI6_RS19685	hypothetical protein
CCI6_RS15720	hypothetical protein							CCI6_RS19690	hypothetical protein
CCI6_RS15725	site-specific recombinase XerD							CCI6_RS19860	hypothetical protein
CCI6_RS15730	site-specific recombinase XerD							CCI6_RS20340	hypothetical protein
CCI6_RS15735	hypothetical protein							CCI6_RS21640	hypothetical protein
CCI6_RS15740	hypothetical protein							CCI6_RS23160	hypothetical protein
CCI6_RS15755	hypothetical protein							CCI6_RS15790	methyltransferase type 11
CCI6_RS15765	hypothetical protein							CCI6_RS19365	MFS transporter
CCI6_RS15780	hypothetical protein							CCI6_RS15810	pterin-4-alpha-carbinolamine dehydratase
CCI6_RS15790	methyltransferase type 11							CCI6_RS17930	putative Fe-S oxidoreductase
CCI6_RS15815	acetyltransferase							CCI6_RS22140	radical SAM protein
CCI6_RS15895	hypothetical protein							CCI6_RS15695	restriction endonuclease subunit R
CCI6_RS15900	hypothetical protein							CCI6_RS02895	reverse transcriptase
CCI6_RS15910	hypothetical protein							CCI6_RS02480	transcriptional regulator
CCI6_RS16300	hypothetical protein							CCI6_RS21735	transcriptional regulator, partial
CCI6_RS17580	hypothetical protein							CCI6_RS15870	TSCPD domain-containing protein
CCI6_RS17585	hypothetical protein							CCI6_RS13465	WD40 repeat-containing protein
CCI6_RS17595	hypothetical protein							CCI6_RS19855	acyl-CoA dehydrogenase
CCI6_RS17600	hypothetical protein							CCI6_RS17885	anti-sigma regulatory factor (Ser/Thr protein kinase)
CCI6_RS17840	hypothetical protein							CCI6_RS18760	arylsulfatase regulator (Fe-S oxidoreductase)
CCI6_RS17845	hypothetical protein							CCI6_RS15690	ATP-binding protein
CCI6_RS17850	hypothetical protein							CCI6_RS15840	dehydrogenase
CCI6_RS17860	hypothetical protein							CCI6_RS17920	glycine/serine hydroxymethyltransferase
CCI6_RS17865	hypothetical protein							CCI6_RS13880	glycosyl transferase
CCI6_RS17880	hypothetical protein							CCI6_RS14645	glycosyl transferase
CCI6_RS17885	anti-sigma regulatory factor (Ser/Thr protein kinase)							CCI6_RS01365	hypothetical protein
CCI6_RS17900	hypothetical protein							CCI6_RS11010	hypothetical protein
CCI6_RS17905	acetyltransferase (isoleucine patch superfamily)							CCI6_RS13495	hypothetical protein
CCI6_RS17910	carbamoyl transferase NodU family							CCI6_RS13510	hypothetical protein
CCI6_RS17915	ADP-heptose--LPS heptosyltransferase							CCI6_RS13525	hypothetical protein
CCI6_RS17920	glycine/serine hydroxymethyltransferase							CCI6_RS13555	hypothetical protein
CCI6_RS17925	hypothetical protein							CCI6_RS13585	hypothetical protein
CCI6_RS17930	putative Fe-S oxidoreductase							CCI6_RS14735	hypothetical protein
CCI6_RS17935	hypothetical protein							CCI6_RS15740	hypothetical protein
CCI6_RS17940	hypothetical protein							CCI6_RS15775	hypothetical protein
CCI6_RS17950	hypothetical protein							CCI6_RS15805	hypothetical protein
CCI6_RS17955	hypothetical protein							CCI6_RS15845	hypothetical protein
CCI6_RS17960	hypothetical protein							CCI6_RS15865	hypothetical protein
CCI6_RS17965	hypothetical protein							CCI6_RS17585	hypothetical protein
CCI6_RS17970	hypothetical protein							CCI6_RS17865	hypothetical protein
CCI6_RS17980	hypothetical protein							CCI6_RS17900	hypothetical protein
CCI6_RS19045	hypothetical protein							CCI6_RS17925	hypothetical protein
CCI6_RS19590	hypothetical protein							CCI6_RS17935	hypothetical protein
CCI6_RS19595	hypothetical protein							CCI6_RS17955	hypothetical protein
CCI6_RS19630	hypothetical protein							CCI6_RS17980	hypothetical protein
CCI6_RS19855	acyl-CoA dehydrogenase							CCI6_RS18730	hypothetical protein
CCI6_RS19860	hypothetical protein							WP_023841148.1	hypothetical protein
CCI6_RS19865	cytochrome P450							WP_035941813.1	hypothetical protein
CCI6_RS19875	hypothetical protein							WP_051875399.1	hypothetical protein
CCI6_RS19905	hypothetical protein							WP_051875527.1	hypothetical protein
CCI6_RS19970	hypothetical protein							CCI6_RS11015	methyltransferase
CCI6_RS19975	hypothetical protein							CCI6_RS21740	MFS transporter
CCI6_RS20015	transcriptional regulator							CCI6_RS11880	phosphoenolpyruvate synthase
CCI6_RS20340	hypothetical protein							CCI6_RS02490	putative kinase
CCI6_RS20795	hypothetical protein							CCI6_RS15820	radical SAM protein
CCI6_RS20805	hypothetical protein							CCI6_RS13485	recombinase family protein
CCI6_RS20825	hypothetical protein							CCI6_RS15725	site-specific recombinase XerD
CCI6_RS20830	hypothetical protein							CCI6_RS15730	site-specific recombinase XerD
CCI6_RS20835	putative O-methyltransferase
CCI6_RS20845	hypothetical protein
CCI6_RS20850	hypothetical protein
CCI6_RS20855	hypothetical protein
CCI6_RS20860	hypothetical protein
CCI6_RS21715	hypothetical protein
CCI6_RS21720	nucleic acid-binding protein
CCI6_RS21725	hypothetical protein
CCI6_RS21730	MFS transporter
CCI6_RS21735	transcriptional regulator, partial
CCI6_RS21740	MFS transporter
CCI6_RS21745	hypothetical protein
CCI6_RS21750	haloacid dehalogenase
CCI6_RS21755	mRNA interferase PemK
CCI6_RS21760	hypothetical protein
CCI6_RS21770	DnaK antisense family putative NAD-specific glutamate dehydrogenase
CCI6_RS21780	D-alanine--D-alanine ligase
CCI6_RS21790	transcriptional regulator
CCI6_RS22140	radical SAM protein
CCI6_RS22500	FMN reductase
CCI6_RS22605	Zn peptidase
