# Supplementary material for: Genomic, transcriptomic, and proteomic approaches towards understanding the molecular mechanisms of salt tolerance in Frankia strains isolated from Casuarina trees
Source: BMC Genomics. 2017 Aug 18;18:633. doi: 10.1186/s12864-017-4056-0 (PMC5563000; doi:10.1186/s12864-017-4056-0)
Supplement: Supplementary file 4 — Frankia sp. strain CcI6 genes differentially expressed under salt and osmotic stress based on RNAseq analysis. (XLSX 87 kb) [file 12864_2017_4056_MOESM4_ESM.xlsx]

## Sheet: Sheet1
Frankia sp. strain CcI6 genes differentially expressed under salt and osmotic stress based on RNA-seq analysis
Salt stress				Osmotic stress
Upregulated		Downregulated		Upregulated		Downregulated
Gene ID	Description	Gene ID	Description	Gene ID	Description	Gene ID	Description
CCI6_RS00160	inosine 5-monophosphate dehydrogenase	CCI6_RS00055	hypothetical protein	CCI6_RS00005	hypothetical protein	CCI6_RS00485	50S ribosomal protein L10
CCI6_RS00205	ribosomal-protein-alanine N-acetyltransferase RimI	CCI6_RS00100	hypothetical protein	CCI6_RS00035	phosphoesterase	CCI6_RS00560	orotate phosphoribosyltransferase
CCI6_RS00330	preprotein translocase subunit SecY	CCI6_RS00240	NAD(P)H-hydrate dehydratase	CCI6_RS00090	succinyl-CoA ligase subunit beta	CCI6_RS00730	hypothetical protein
CCI6_RS00475	DNA-directed RNA polymerase subunit beta	CCI6_RS00250	PadR family transcriptional regulator	CCI6_RS00140	twin-arginine translocation pathway signal protein	CCI6_RS00830	glutamate-1-semialdehyde 2,1-aminomutase
CCI6_RS00495	50S ribosomal protein L11	CCI6_RS00290	50S ribosomal protein L17	CCI6_RS00205	ribosomal-protein-alanine N-acetyltransferase RimI	CCI6_RS01360
CCI6_RS00935		CCI6_RS00335	50S ribosomal protein L15	CCI6_RS00300	30S ribosomal protein S4	CCI6_RS01615	NAD(P)-dependent oxidoreductase
CCI6_RS00940	thioredoxin family protein	CCI6_RS00485	50S ribosomal protein L10	CCI6_RS00325	adenylate kinase	CCI6_RS01705	glycosyl transferase family 1
CCI6_RS01525	acetyl-/propionyl-CoA carboxylase subunit alpha	CCI6_RS00560	orotate phosphoribosyltransferase	CCI6_RS00410	30S ribosomal protein S19	CCI6_RS01740	coenzyme F420-0:L-glutamate ligase
CCI6_RS01555	hypothetical protein	CCI6_RS00590	2-oxoacid ferredoxin oxidoreductase subunit beta	CCI6_RS00475	DNA-directed RNA polymerase subunit beta	CCI6_RS01760	7,8-didemethyl-8-hydroxy-5-deazariboflavin synthase
CCI6_RS01570	transcriptional regulator	CCI6_RS00605	NADH-quinone oxidoreductase subunit N	CCI6_RS00505	preprotein translocase subunit SecE	CCI6_RS01850	amidophosphoribosyltransferase
CCI6_RS01640	glycosyl transferase family 1	CCI6_RS00635	NADH-quinone oxidoreductase subunit H	CCI6_RS00525	hypothetical protein	CCI6_RS01885	hypothetical protein
CCI6_RS01730	phosphatidylinositol-3-phosphate phosphatase	CCI6_RS00705	serine/threonine protein kinase	CCI6_RS00595	hypothetical protein	CCI6_RS01910
CCI6_RS01875	hypothetical protein	CCI6_RS00810	cytochrome C biogenesis protein CcdA	CCI6_RS00610	NADH-quinone oxidoreductase subunit M	CCI6_RS02160	hypothetical protein
CCI6_RS01925	histidine kinase	CCI6_RS00865	hypothetical protein	CCI6_RS00630	NADH-quinone oxidoreductase subunit I	CCI6_RS02185	hypothetical protein
CCI6_RS01945	hypothetical protein	CCI6_RS00965	hypothetical protein	CCI6_RS00635	NADH-quinone oxidoreductase subunit H	CCI6_RS02380	dihydroxy-acid dehydratase
CCI6_RS01965	peptidase S15	CCI6_RS00985	hypothetical protein	CCI6_RS00705	serine/threonine protein kinase	CCI6_RS02655	thiamine biosynthesis protein ThiF
CCI6_RS02035	SsrA-binding protein	CCI6_RS01050	transcriptional regulator	CCI6_RS00850	methyltransferase	CCI6_RS02660	cysteine desulfurase
CCI6_RS02115	hypothetical protein	CCI6_RS01130	hypothetical protein	CCI6_RS00900	methionine--tRNA ligase	CCI6_RS02715	hypothetical protein
CCI6_RS02250	chromosome partitioning protein	CCI6_RS01145	anti-sigma factor antagonist	CCI6_RS00910	heavy metal transport/detoxification protein	CCI6_RS02905	hypothetical protein
CCI6_RS02325	glycosyl transferase	CCI6_RS01185	shikimate dehydrogenase	CCI6_RS00960	nucleoside-diphosphate sugar epimerase	CCI6_RS02920	hypothetical protein
CCI6_RS02330		CCI6_RS01195	putative phosphatase	CCI6_RS01075	hypothetical protein	CCI6_RS03040	hypothetical protein
CCI6_RS02375	hypothetical protein	CCI6_RS01235	hypothetical protein	CCI6_RS01160	hypothetical protein	CCI6_RS03090	16S rRNA (adenine(1518)-N(6)/adenine(1519)-N(6))-dimethyltransferase
CCI6_RS02420	hypothetical protein	CCI6_RS01245	glycoside hydrolase	CCI6_RS01215	hypothetical protein	CCI6_RS03120	glycerophosphoryl diester phosphodiesterase
CCI6_RS02550	Crp/Fnr family transcriptional regulator	CCI6_RS01435	succinate dehydrogenase, cytochrome b556 subunit	CCI6_RS01245	glycoside hydrolase	CCI6_RS03205	putative enzyme involved in methoxymalonyl-ACP biosynthesis
CCI6_RS02565	coenzyme F420-reducing hydrogenase subunit alpha	CCI6_RS01480	phosphoglucomutase	CCI6_RS01285	Kef-type K+ transport system, predicted NAD-binding component	CCI6_RS03355	hypothetical protein
CCI6_RS02600	nitrogenase molybdenum-iron protein alpha chain	CCI6_RS01485	purine-nucleoside phosphorylase	CCI6_RS01385		CCI6_RS03385	PadR family transcriptional regulator
CCI6_RS02810	glycosyl hydrolase family 15	CCI6_RS01595	transcriptional regulator	CCI6_RS01515	NAD(P)H-quinone dehydrogenase	CCI6_RS03580	NUDIX hydrolase
CCI6_RS02820	endoribonuclease L-PSP	CCI6_RS01615	NAD(P)-dependent oxidoreductase	CCI6_RS01775	mannose-6-phosphate isomerase	CCI6_RS03660	TIGR03085 family protein
CCI6_RS02950	hypothetical protein	CCI6_RS01620	transcriptional regulator, TetR family	CCI6_RS01810	RDD family protein	CCI6_RS03745	hypothetical protein
CCI6_RS02955	hypothetical protein	CCI6_RS01705	glycosyl transferase family 1	CCI6_RS01930	pilus assembly protein CpaF	CCI6_RS03820	aspartate-semialdehyde dehydrogenase
CCI6_RS03270	glucose-1-phosphate cytidylyltransferase	CCI6_RS01710	glycosyl transferase family 1	CCI6_RS01980	hypothetical protein	CCI6_RS03855	hypothetical protein
CCI6_RS03475	adenylate kinase	CCI6_RS01830	ATPase AAA	CCI6_RS02120	hypothetical protein	CCI6_RS03900	hypothetical protein
CCI6_RS03540	polysaccharide deacetylase	CCI6_RS01885	hypothetical protein	CCI6_RS02275	thioredoxin-disulfide reductase	CCI6_RS03980	hypothetical protein
CCI6_RS03865	taurine dioxygenase	CCI6_RS02010	uroporphyrinogen-III C-methyltransferase	CCI6_RS02325	glycosyl transferase	CCI6_RS04110	hypothetical protein
CCI6_RS03870	nitrate ABC transporter substrate-binding protein	CCI6_RS02075		CCI6_RS02360	50S ribosomal protein L9	CCI6_RS04470	hypothetical protein
CCI6_RS03980	hypothetical protein	CCI6_RS02265	N-acetylmuramoyl-L-alanine amidase	CCI6_RS02550	Crp/Fnr family transcriptional regulator	CCI6_RS04530	hypothetical protein
CCI6_RS04030	hypothetical protein	CCI6_RS02305	MFS transporter	CCI6_RS02640	NifZ protein	CCI6_RS04540	4-hydroxy-tetrahydrodipicolinate reductase
CCI6_RS04150	type I restriction-modification system methyltransferase subunit	CCI6_RS02345	30S ribosomal protein S6	CCI6_RS02670	2-oxoacid ferredoxin oxidoreductase subunit beta	CCI6_RS05010	amino acid-binding protein
CCI6_RS04505	histidine--tRNA ligase	CCI6_RS02495	guanylate kinase	CCI6_RS02750	hypothetical protein	CCI6_RS05075	ABC-type antimicrobial peptide transport system, permease component
CCI6_RS04525	nucleoside-diphosphate sugar epimerase	CCI6_RS02515	hypothetical protein	CCI6_RS02845	serine/threonine protein kinase	CCI6_RS05115	histidine kinase
CCI6_RS04715	signal peptidase I	CCI6_RS02545	hypothetical protein	CCI6_RS02955	hypothetical protein	CCI6_RS05170	ABC transporter substrate-binding protein
CCI6_RS05110	hypothetical protein	CCI6_RS02650	heme biosynthesis protein HemY	CCI6_RS02985	molybdate ABC transporter permease	CCI6_RS05215	FAD/FMN-dependent dehydrogenase
CCI6_RS05135	acyl-CoA dehydrogenase	CCI6_RS02665	2-oxoglutarate ferredoxin oxidoreductase subunit alpha	CCI6_RS03245	hypothetical protein	CCI6_RS05330	xanthine dehydrogenase
CCI6_RS05150	cysteine synthase A	CCI6_RS02735	adenosine deaminase	CCI6_RS03285	hypothetical protein	CCI6_RS05510	hypothetical protein
CCI6_RS05375	2-phosphoglycerate kinase	CCI6_RS02850	cell division protein FtsI	CCI6_RS03485	NUDIX hydrolase	CCI6_RS05705	resolvase
CCI6_RS05400	hypothetical protein	CCI6_RS02930	helix-turn-helix transcriptional regulator	CCI6_RS03675	hypothetical protein	CCI6_RS05800	galactose-1-phosphate uridylyltransferase
CCI6_RS05575	site-specific DNA-methyltransferase	CCI6_RS02965	hypothetical protein	CCI6_RS03910	molecular chaperone HtpG	CCI6_RS05895	amino acid dehydrogenase
CCI6_RS05860	hypothetical protein	CCI6_RS03100	ribose-phosphate pyrophosphokinase	CCI6_RS04080	transcriptional regulator	CCI6_RS06130	tRNA (N6-isopentenyl adenosine(37)-C2)-methylthiotransferase MiaB
CCI6_RS05975	ATPase	CCI6_RS03115	fatty acid desaturase	CCI6_RS04090	hypothetical protein	CCI6_RS06175	DEAD/DEAH box helicase
CCI6_RS06240	FMN reductase	CCI6_RS03200	hypothetical protein	CCI6_RS04120	ABC transporter	CCI6_RS06340	hypothetical protein
CCI6_RS06605	nucleotidyltransferase	CCI6_RS03205	putative enzyme involved in methoxymalonyl-ACP biosynthesis	CCI6_RS04165	(2Fe-2S)-binding protein	CCI6_RS06365	hypothetical protein, partial
CCI6_RS06650	methyltransferase, FxLD system	CCI6_RS03580	NUDIX hydrolase	CCI6_RS04460	CDP-alcohol phosphatidyltransferase	CCI6_RS06780	serine phosphatase
CCI6_RS06730		CCI6_RS03635		CCI6_RS04570	exopolyphosphatase-like enzyme	CCI6_RS07020	acetyl/propionyl-CoA carboxylase subuit alpha
CCI6_RS06895	glucans biosynthesis protein C	CCI6_RS03660	TIGR03085 family protein	CCI6_RS04620	sulfate ABC transporter ATP-binding protein	CCI6_RS07275	hypothetical protein
CCI6_RS06950	hypothetical protein	CCI6_RS03670	serine/threonine phosphatase	CCI6_RS04795	hypothetical protein	CCI6_RS07400	hypothetical protein
CCI6_RS07140	metallophosphoesterase	CCI6_RS03695	glycoside hydrolase	CCI6_RS04975	acetolactate synthase small subunit	CCI6_RS07560
CCI6_RS07280	ABC transporter	CCI6_RS03740	hypothetical protein	CCI6_RS05060	alpha/beta hydrolase	CCI6_RS07655	glutamate 5-kinase
CCI6_RS07410	Zn-dependent hydrolase	CCI6_RS03745	hypothetical protein	CCI6_RS05355	hypothetical protein	CCI6_RS07830	DNA-binding protein
CCI6_RS07440	cytotoxic translational repressor of toxin-antitoxin stability system	CCI6_RS03900	hypothetical protein	CCI6_RS05425	hypothetical protein, partial	CCI6_RS07845	hypothetical protein
CCI6_RS07540	membrane protein	CCI6_RS04105	hypothetical protein	CCI6_RS05570	hypothetical protein	CCI6_RS07950	deoxyguanosinetriphosphate triphosphohydrolase
CCI6_RS07600	rod shape-determining protein MreC	CCI6_RS04110	hypothetical protein	CCI6_RS05635	hypothetical protein	CCI6_RS07970	hypothetical protein
CCI6_RS07660	hypothetical protein	CCI6_RS04250	amidase	CCI6_RS05830	hypothetical protein	CCI6_RS07990
CCI6_RS07915	isoprenyl transferase	CCI6_RS04260	hypothetical protein	CCI6_RS05860	hypothetical protein	CCI6_RS08195	twin-arginine translocation pathway signal protein
CCI6_RS07965	glycosyl transferase family 1	CCI6_RS04270	glycosyl transferase family 1	CCI6_RS05870	succinate dehydrogenase	CCI6_RS08435	DUF2530 domain-containing protein
CCI6_RS07970	hypothetical protein	CCI6_RS04340	hypothetical protein	CCI6_RS05965	propionyl-CoA carboxylase subunit beta	CCI6_RS08650	hypothetical protein
CCI6_RS08005	epimerase	CCI6_RS04445	DNA starvation/stationary phase protection protein	CCI6_RS05975	ATPase	CCI6_RS08805	serine/threonine protein phosphatase
CCI6_RS08015	hypothetical protein	CCI6_RS04490	acetate kinase	CCI6_RS06010	hypothetical protein	CCI6_RS08870	adenylosuccinate lyase
CCI6_RS08090	type I-E CRISPR-associated protein Cse1/CasA	CCI6_RS04530	hypothetical protein	CCI6_RS06085	peptidoglycan-binding protein LysM	CCI6_RS08890	hypothetical protein
CCI6_RS08215	hypothetical protein	CCI6_RS04540	4-hydroxy-tetrahydrodipicolinate reductase	CCI6_RS06140	ABC transporter substrate-binding protein	CCI6_RS09115	nitroreductase
CCI6_RS08355	hypothetical protein	CCI6_RS04615		CCI6_RS06405	hypothetical protein	CCI6_RS09140	MFS transporter
CCI6_RS08395		CCI6_RS04645	1-deoxy-D-xylulose-5-phosphate reductoisomerase	CCI6_RS06485	K+-transporting ATPase subunit F	CCI6_RS09220	2-C-methyl-D-erythritol 4-phosphate cytidylyltransferase
CCI6_RS08450	amidophosphoribosyltransferase	CCI6_RS04740	30S ribosomal protein S16	CCI6_RS06615	hypothetical protein	CCI6_RS09275	hypothetical protein
CCI6_RS08505	hypothetical protein	CCI6_RS04895	hypothetical protein	CCI6_RS06760		CCI6_RS09410	secretion system protein
CCI6_RS08595	haloacid dehalogenase	CCI6_RS04935	branched chain amino acid aminotransferase	CCI6_RS06915	hypothetical protein	CCI6_RS09420	hypothetical protein
CCI6_RS08725	hypothetical protein	CCI6_RS05020	hypothetical protein	CCI6_RS07025	acetyl-CoA carboxylase carboxyltransferase subunit alpha/beta	CCI6_RS09740
CcI6_RS08745	molecular chaperone GroEL	CCI6_RS05060	alpha/beta hydrolase	CCI6_RS07105	hypothetical protein	CCI6_RS09770	hypothetical protein
CCI6_RS08915	class II fructose-bisphosphate aldolase	CCI6_RS05340	PMT family glycosyltransferase 4-amino-4-deoxy-L-arabinose transferase	CCI6_RS07130	protein disulfide-isomerase	CCI6_RS10480	hypothetical protein
CCI6_RS09145	ABC transporter substrate-binding protein	CCI6_RS05440	two-component sensor histidine kinase	CCI6_RS07155	nucleic acid-binding protein	CCI6_RS10520	hypothetical protein
CCI6_RS09155	ABC transporter permease	CCI6_RS05705	resolvase	CCI6_RS07420	serine/threonine protein kinase	CCI6_RS10785	ABC transporter ATP-binding protein
CCI6_RS09180	23S rRNA (guanosine(2251)-2\'-O)-methyltransferase RlmB	CCI6_RS05745	malate dehydrogenase	CCI6_RS07470	hypothetical protein	CCI6_RS10840	ferredoxin subunit of nitrite reductase and ring-hydroxylating dioxygenase
CCI6_RS09240	DNA integrity scanning protein DisA	CCI6_RS05865	LysR family transcriptional regulator	CCI6_RS07600	rod shape-determining protein MreC	CCI6_RS10885	hypothetical protein
CCI6_RS09525	haloacid dehalogenase	CCI6_RS05925	protein-tyrosine-phosphatase	CCI6_RS07615	rod shape-determining protein RodA	CCI6_RS10905	two-component sensor histidine kinase
CCI6_RS09910	hypothetical protein	CCI6_RS05940	polyketide synthase regulator	CCI6_RS07635	hypothetical protein	CCI6_RS10950	transcriptional regulator
CCI6_RS10260	methylmalonyl-CoA mutase	CCI6_RS06050	acetyltransferase	CCI6_RS07650	GTPase Obg	CCI6_RS11355	acetyltransferase
CCI6_RS10340	ferredoxin	CCI6_RS06090	LexA repressor	CCI6_RS07745	plasmid partitioning protein	CCI6_RS11385	type 12 methyltransferase
CCI6_RS10380	ABC transporter	CCI6_RS06100	AraC family transcriptional regulator	CCI6_RS07770		CCI6_RS11465	malto-oligosyltrehalose trehalohydrolase
CCI6_RS10580	hypothetical protein, partial	CCI6_RS06105	glyoxalase	CCI6_RS08005	epimerase	CCI6_RS11685	phytoene dehydrogenase
CCI6_RS10620	branched-chain amino acid ABC transporter substrate-binding protein	CCI6_RS06130	tRNA (N6-isopentenyl adenosine(37)-C2)-methylthiotransferase MiaB	CCI6_RS08090	type I-E CRISPR-associated protein Cse1/CasA	CCI6_RS11710	phosphatidylglycerophosphate synthase
CCI6_RS10625	multidrug ABC transporter ATP-binding protein	CCI6_RS06235	LLM class F420-dependent oxidoreductase	CCI6_RS08255	hypothetical protein	CCI6_RS11735	phosphoglycerate dehydrogenase-like oxidoreductase
CCI6_RS10640	hypothetical protein	CCI6_RS06340	hypothetical protein	CCI6_RS08260	hypothetical protein	CCI6_RS11975	transcriptional regulator
CCI6_RS10740	hypothetical protein	CCI6_RS06365	hypothetical protein, partial	CCI6_RS08320	hypothetical protein	CCI6_RS12050	hypothetical protein
CCI6_RS10750	luciferase-like protein	CCI6_RS06645	hypothetical protein	CCI6_RS08335	large mechanosensitive ion channel protein MscL	CCI6_RS12070	hypothetical protein
CCI6_RS10760	hypothetical protein	CCI6_RS06750		CCI6_RS08375	pyridoxine/pyridoxamine 5\'-phosphate oxidase	CCI6_RS12190	hypothetical protein
CCI6_RS10910	glycosyl transferase	CCI6_RS06875	hypothetical protein	CCI6_RS08430	hypothetical protein	CCI6_RS12255	nitroreductase
CCI6_RS10925	pyruvate carboxylase	CCI6_RS06930	exodeoxyribonuclease III	CCI6_RS08750	threonine synthase	CCI6_RS12330	hypothetical protein
CCI6_RS10965	acyl-ACP desaturase	CCI6_RS06980	dihydroorotate oxidase	CCI6_RS08995	hypothetical protein	CCI6_RS12710	hypothetical protein
CCI6_RS11030	hypothetical protein	CCI6_RS07125	stress response protein, TerZ- and CABP1	CCI6_RS09110	hypothetical protein	CCI6_RS12775	RecB family exonuclease
CCI6_RS11155	polysaccharide deacetylase	CCI6_RS07275	hypothetical protein	CCI6_RS09145	ABC transporter substrate-binding protein	CCI6_RS12835
CCI6_RS11270	glucose-1-phosphate cytidylyltransferase	CCI6_RS07480	hypothetical protein	CCI6_RS09155	ABC transporter permease	CCI6_RS12905	WYL domain-containing protein
CCI6_RS11495	hypothetical protein	CCI6_RS07625	radical SAM protein	CCI6_RS09260	phosphate ABC transporter, permease protein PstA	CCI6_RS13065	ATP synthase subunit delta
CCI6_RS11580	pyridoxal biosynthesis lyase PdxS	CCI6_RS07690	VWA domain-containing protein	CCI6_RS09280	hypothetical protein	CCI6_RS13175	hypothetical protein
CCI6_RS11600	Holliday junction DNA helicase RuvA	CCI6_RS07745	plasmid partitioning protein	CCI6_RS09330	ATPase	CCI6_RS13190	two-component sensor histidine kinase
CCI6_RS11670	Mg-chelatase subunit ChlD	CCI6_RS07795		CCI6_RS09565	hypothetical protein	CCI6_RS13465	WD40 repeat-containing protein
CCI6_RS11890	hypothetical protein	CCI6_RS07835	competence protein ComEC	CCI6_RS09625	pyruvate/2-oxoglutarate dehydrogenase complex, dehydrogenase component subunit alpha	CCI6_RS13680	carboxylate--amine ligase
CCI6_RS11955	tRNA-specific adenosine deaminase	CCI6_RS07910	DNA repair protein RecO	CCI6_RS09860	ABC transporter substrate-binding protein	CCI6_RS13840	amine oxidase
CCI6_RS12030	molybdopterin molybdenumtransferase MoeA	CCI6_RS07955	DNA primase	CCI6_RS09995	enoyl-CoA hydratase	CCI6_RS13930	allantoinase
CCI6_RS12035	UDP-glucose pyrophosphorylase	CCI6_RS07990		CCI6_RS10090	hydrolase or acyltransferase of alpha/beta superfamily	CCI6_RS13950	hypothetical protein
CCI6_RS12055	hypothetical protein	CCI6_RS08035	hypothetical protein	CCI6_RS10225	glutamate synthase	CCI6_RS13980	hypothetical protein
CCI6_RS12100	diaminopimelate decarboxylase	CCI6_RS08055	glycosyltransferase WbuB	CCI6_RS10340	ferredoxin	CCI6_RS14465	long-chain-fatty-acid--CoA ligase
CCI6_RS12135	RND superfamily drug exporter	CCI6_RS08065	oxidoreductase	CCI6_RS10700	hypothetical protein	CCI6_RS14485	hypothetical protein
CCI6_RS12160	glycine dehydrogenase	CCI6_RS08185	hypothetical protein	CCI6_RS10740	hypothetical protein	CCI6_RS14515	hypothetical protein
CCI6_RS12175	hypothetical protein	CCI6_RS08195	twin-arginine translocation pathway signal protein	CCI6_RS10755	short-chain dehydrogenase	CCI6_RS14580	oxidoreductase
CCI6_RS12185	hypothetical protein	CCI6_RS08210	anti-sigma factor antagonist	CCI6_RS10805	branched chain amino acid ABC transporter substrate-binding protein	CCI6_RS14620	MBL fold hydrolase
CCI6_RS12225		CCI6_RS08220	hypothetical protein	CCI6_RS10900	DNA-binding response regulator	CCI6_RS14675	hypothetical protein
CCI6_RS12310	pyridine nucleotide-disulfide oxidoreductase	CCI6_RS08340	hypothetical protein	CCI6_RS10910	glycosyl transferase	CCI6_RS15035	carbohydrate ABC transporter ATP-binding protein, CUT1 family
CCI6_RS12470	hypothetical protein	CCI6_RS08380	TIR domain-containing protein	CCI6_RS10965	acyl-ACP desaturase	CCI6_RS15070	hypothetical protein
CCI6_RS12500	hypothetical protein	CCI6_RS08430	hypothetical protein	CCI6_RS10990	hypothetical protein	CCI6_RS15195	hypothetical protein
CCI6_RS12535	transcriptional regulator	CCI6_RS08435	DUF2530 domain-containing protein	CCI6_RS11040	hypothetical protein	CCI6_RS15340	magnesium transporter
CCI6_RS12800	proteasome accessory factor PafA2	CCI6_RS08475	DNA-binding protein	CCI6_RS11060	phosphopantetheine-binding protein	CCI6_RS15555	gamma-aminobutyraldehyde dehydrogenase
CCI6_RS12900	putative transcriptional regulator	CCI6_RS08545		CCI6_RS11125	hypothetical protein	CCI6_RS15940	MaoC family dehydratase
CCI6_RS13215	trehalose synthase	CCI6_RS08605	cold-shock protein	CCI6_RS11160	glycosyl transferase	CCI6_RS15950	transporter
CCI6_RS13230	hypothetical protein	CCI6_RS08655	phosphoribosylformylglycinamidine synthase II	CCI6_RS11195	glycosyl transferase	CCI6_RS16305	potassium transporter TrkA
CCI6_RS13590	hypothetical protein	CCI6_RS08660	phosphoribosylformylglycinamidine synthase I	CCI6_RS11220	glycosyl transferase	CCI6_RS16345	beta-hydroxydecanoyl-ACP dehydratase
CCI6_RS13650	oxidoreductase	CCI6_RS08770	hypothetical protein	CCI6_RS11335	3-hydroxybutyryl-CoA dehydrogenase	CCI6_RS16355	acetyl-CoA carboxylase carboxyltransferase subunits alpha/beta
CCI6_RS13655	hypothetical protein	CCI6_RS08775	hypothetical protein	CCI6_RS11400	membrane protein	CCI6_RS16530	replication restart DNA helicase PriA
CCI6_RS13965	hypothetical protein	CCI6_RS08805	serine/threonine protein phosphatase	CCI6_RS11405	helix-turn-helix transcriptional regulator	CCI6_RS16590	RNA methyltransferase
CCI6_RS13985	amino acid/amide ABC transporter substrate-binding protein, HAAT family	CCI6_RS08825	Fe-S oxidoreductase	CCI6_RS11580	pyridoxal biosynthesis lyase PdxS	CCI6_RS16635	arginine repressor
CCI6_RS14005	hypothetical protein	CCI6_RS08835	type III pantothenate kinase	CCI6_RS11990	site-specific recombinase DNA invertase Pin	CCI6_RS16750	threonine--tRNA ligase
CCI6_RS14305	non-ribosomal peptide synthetase	CCI6_RS08850	Aspartate 1-decarboxylase 2	CCI6_RS12035	UDP-glucose pyrophosphorylase	CCI6_RS16755	hypothetical protein
CCI6_RS14525	6-phosphofructokinase	CCI6_RS08980	nuclease	CCI6_RS12060	hypothetical protein	CCI6_RS17120	glycosyl transferase family 1
CCI6_RS14550		CCI6_RS09030	hypothetical protein	CCI6_RS12160	glycine dehydrogenase	CCI6_RS17215	protoheme IX farnesyltransferase
CCI6_RS14740	phosphodiesterase/alkaline phosphatase D	CCI6_RS09045	hypothetical protein	CCI6_RS12165	hypothetical protein	CCI6_RS17230	glucose-6-phosphate dehydrogenase
CCI6_RS14820	hypothetical protein	CCI6_RS09085	ATP-binding protein	CCI6_RS12225		CCI6_RS17270	isopentenyl-diphosphate Delta-isomerase
CCI6_RS14850	hypothetical protein	CCI6_RS09105	Crp/Fnr family transcriptional regulator	CCI6_RS12255	nitroreductase	CCI6_RS17300	hypothetical protein, partial
CCI6_RS14960	hypothetical protein	CCI6_RS09140	MFS transporter	CCI6_RS12535	transcriptional regulator	CCI6_RS17385	hypothetical protein
CCI6_RS15145	phosphoserine phosphatase	CCI6_RS09170	formylmethionine deformylase	CCI6_RS12560	transcriptional regulator	CCI6_RS17430	NHL repeat-containing protein
CCI6_RS15305	TetR family transcriptional regulator	CCI6_RS09195	hypothetical protein	CCI6_RS12630	cytochrome P450	CCI6_RS17735	glucokinase
CCI6_RS15330	hypothetical protein	CCI6_RS09220	2-C-methyl-D-erythritol 4-phosphate cytidylyltransferase	CCI6_RS12745	carboxylate--amine ligase	CCI6_RS18005	polysaccharide deacetylase familiy protein
CCI6_RS15530	hypothetical protein	CCI6_RS09230	hypothetical protein	CCI6_RS12845	ATPase	CCI6_RS18150	pyruvate dehydrogenase (acetyl-transferring) E1 component subunit alpha
CCI6_RS15620	IS110 family transposase	CCI6_RS09410	secretion system protein	CCI6_RS12940	ABC transporter ATP-binding protein	CCI6_RS18270	3-hydroxyacyl-CoA dehydrogenase
CCI6_RS15625	hypothetical protein	CCI6_RS09440	anti-sigma factor	CCI6_RS13050	ATP synthase subunit A	CCI6_RS18290	23S rRNA methyltransferase
CCI6_RS15785	hypothetical protein	CCI6_RS09570	hypothetical protein	CCI6_RS13555	hypothetical protein	CCI6_RS18665
CCI6_RS15820	radical SAM protein	CCI6_RS09655	acetyltransferase	CCI6_RS13590	hypothetical protein	CCI6_RS18695	cold-shock protein
CCI6_RS15880	hypothetical protein	CCI6_RS09720	CoA ester lyase	CCI6_RS13650	oxidoreductase	CCI6_RS18945	leucyl aminopeptidase
CCI6_RS15990	hypothetical protein	CCI6_RS09740		CCI6_RS13885	urease accessory protein UreD	CCI6_RS19065	alpha/beta hydrolase
CCI6_RS16015	hypothetical protein	CCI6_RS09770	hypothetical protein	CCI6_RS14275	dimethylmenaquinone methyltransferase	CCI6_RS19410	DNA repair protein RecN
CCI6_RS16210	quercetin 2,3-dioxygenase	CCI6_RS09885	McrBC 5-methylcytosine restriction system component-like protein	CCI6_RS14320	hypothetical protein	CCI6_RS19470	NAD+ synthase
CCI6_RS16255	prephenate dehydratase	CCI6_RS09940	actinorhodin polyketide beta-ketoacyl synthase	CCI6_RS14425	menaquinol-cytochrome c reductase cytochrome b subunit	CCI6_RS19480	glutamine-synthetase adenylyltransferase
CCI6_RS16295	hypothetical protein	CCI6_RS09945	3-oxoacyl-ACP synthase	CCI6_RS14435	glyoxalase	CCI6_RS19495	RDD family protein
CCI6_RS16550	riboflavin synthase subunit alpha	CCI6_RS10085	MarR family transcriptional regulator	CCI6_RS14670	hypothetical protein	CCI6_RS19630	hypothetical protein
CCI6_RS16730	peroxidase	CCI6_RS10115	membrane protein	CCI6_RS14905	hypothetical protein	CCI6_RS19640	hypothetical protein
CCI6_RS16810	sporulation protein SsgA	CCI6_RS10255	hypothetical protein	CCI6_RS14930	hypothetical protein	CCI6_RS19815	ABC transporter ATP-binding protein
CCI6_RS17225	glucose-6-phosphate dehydrogenase	CCI6_RS10290	membrane protein	CCI6_RS15030	ABC transporter permease	CCI6_RS20020	NAD-dependent epimerase
CCI6_RS17310	membrane protein	CCI6_RS10315	hypothetical protein	CCI6_RS15755	hypothetical protein	CCI6_RS20475	monooxygenase
CCI6_RS17520	hypothetical protein	CCI6_RS10430	allophanate hydrolase	CCI6_RS16040	hypothetical protein	CCI6_RS20610	hypothetical protein
CCI6_RS17580	hypothetical protein	CCI6_RS10440	hypothetical protein	CCI6_RS16145	hypothetical protein	CCI6_RS20795	hypothetical protein
CCI6_RS17660	ubiquinone biosynthesis protein UbiE	CCI6_RS10445	transcriptional regulator	CCI6_RS16380	membrane protein	CCI6_RS21005	hypothetical protein
CCI6_RS17915	ADP-heptose--LPS heptosyltransferase	CCI6_RS10520	hypothetical protein	CCI6_RS16425	aminodeoxychorismate lyase	CCI6_RS21240	hypothetical protein
CCI6_RS18130	DUF1298 domain-containing protein	CCI6_RS10600	hypothetical protein	CCI6_RS16455	elongation factor P	CCI6_RS21530
CCI6_RS18210		CCI6_RS10645	cystathionine beta-synthase	CCI6_RS16505	hypothetical protein	CCI6_RS21730	MFS transporter
CCI6_RS18295	DNA-binding protein	CCI6_RS10690	hypothetical protein	CCI6_RS16675	hypothetical protein	CCI6_RS22000	transposase
CCI6_RS18410	type I glyceraldehyde-3-phosphate dehydrogenase	CCI6_RS10840	ferredoxin subunit of nitrite reductase and ring-hydroxylating dioxygenase	CCI6_RS16810	sporulation protein SsgA	CCI6_RS22490	NADPH:quinone reductase
CCI6_RS18525	hypothetical protein	CCI6_RS10865	VWA domain-containing protein	CCI6_RS16960	ABC transporter	CCI6_RS22545	hypothetical protein
CCI6_RS18550	heat-shock protein Hsp20	CCI6_RS10950	transcriptional regulator	CCI6_RS16970	hypothetical protein	cobN	cobaltochelatase subunit CobN
CCI6_RS18600	LysR family transcriptional regulator	CCI6_RS11025	GGDEF domain-containing protein	CCI6_RS17055	LuxR family transcriptional regulator	truB	tRNA pseudouridine(55) synthase TruB
CCI6_RS18715	ATP-binding protein	CCI6_RS11255	sugar nucleotide processing enzyme	CCI6_RS17465	hemerythrin
CCI6_RS18745	hypothetical protein	CCI6_RS11355	acetyltransferase	CCI6_RS17545	death-on-curing protein
CCI6_RS18765	ADP-ribose pyrophosphatase	CCI6_RS11385	type 12 methyltransferase	CCI6_RS17635	MFS transporter
CCI6_RS18975	hypothetical protein	CCI6_RS11435	sulfate adenylyltransferase subunit 2	CCI6_RS17670	B12-binding domain-containing radical SAM protein
CCI6_RS18980	Sec-independent protein translocase TatB	CCI6_RS11445	hypothetical protein	CCI6_RS17795	ribonucleotide reductase
CCI6_RS19085	pyoverdine biosynthesis protein	CCI6_RS11850	cell division protein FtsZ, partial	CCI6_RS17890	transcriptional regulator
CCI6_RS19210	RNA polymerase sigma factor	CCI6_RS11975	transcriptional regulator	CCI6_RS17905	acetyltransferase (isoleucine patch superfamily)
CCI6_RS19225	dTDP-4-dehydrorhamnose 3,5-epimerase	CCI6_RS12255	nitroreductase	CCI6_RS18285	1-deoxy-D-xylulose-5-phosphate synthase
CCI6_RS19280	aminotransferase	CCI6_RS12280	FAD/FMN-dependent dehydrogenase	CCI6_RS18295	DNA-binding protein
CCI6_RS19305	FAD-dependent oxidoreductase	CCI6_RS12300	acyl-CoA dehydrogenase	CCI6_RS18305	portal protein
CCI6_RS19510	lipoyl synthase	CCI6_RS12330	hypothetical protein	CCI6_RS18315	nucleotide-binding protein
CCI6_RS19585	phage terminase large subunit	CCI6_RS12350	alpha/beta hydrolase	CCI6_RS18425	RNase adaptor protein RapZ
CCI6_RS19875	hypothetical protein	CCI6_RS12380		CCI6_RS18445	Zn-dependent hydrolase
CCI6_RS19940	hypothetical protein	CCI6_RS12425	electron transporter SenC	CCI6_RS18480	peptidase M4 family protein
CCI6_RS19950	aspartate aminotransferase family protein	CCI6_RS12480	hypothetical protein	CCI6_RS18555	hypothetical protein
CCI6_RS19985		CCI6_RS12665	precorrin-6A synthase (deacetylating)	CCI6_RS18645	Ni,Fe-hydrogenase maturation factor
CCI6_RS20030	methyltransferase, FxLD system	CCI6_RS12710	hypothetical protein	CCI6_RS18720	hypothetical protein
CCI6_RS20095	hypothetical protein	CCI6_RS12775	RecB family exonuclease	CCI6_RS18740	hypothetical protein
CCI6_RS20100	DDE transposase	CCI6_RS12805	prokaryotic ubiquitin-like protein Pup	CCI6_RS18745	hypothetical protein
CCI6_RS20335	disulfide bond formation protein DsbA	CCI6_RS12835		CCI6_RS18760	arylsulfatase regulator (Fe-S oxidoreductase)
CCI6_RS20385	hypothetical protein	CCI6_RS12905	WYL domain-containing protein	CCI6_RS18855	hypothetical protein
CCI6_RS20460	transcriptional regulator, GntR family, partial	CCI6_RS13080	ATP synthase subunit beta	CCI6_RS18980	Sec-independent protein translocase TatB
CCI6_RS20525	hydantoinase	CCI6_RS13100	cob(I)yrinic acid a,c-diamide adenosyltransferase	CCI6_RS19025	ABC transporter substrate-binding protein
CCI6_RS20740	hypothetical protein	CCI6_RS13155	hypothetical protein	CCI6_RS19090	pyoverdine biosynthesis
CCI6_RS20860	hypothetical protein	CCI6_RS13175	hypothetical protein	CCI6_RS19135	hypothetical protein
CCI6_RS20960	hypothetical protein	CCI6_RS13185		CCI6_RS19330	radical SAM family protein
CCI6_RS21235	aldo/keto reductase	CCI6_RS13190	two-component sensor histidine kinase	CCI6_RS19505	hypothetical protein
CCI6_RS21440	pterin-4-alpha-carbinolamine dehydratase	CCI6_RS13265	hypothetical protein	CCI6_RS19680	site-specific integrase
CCI6_RS21635	type I restriction-modification system methyltransferase subunit	CCI6_RS13385	hypothetical protein	CCI6_RS19880	hypothetical protein
CCI6_RS21670	acyltransferase	CCI6_RS13400	IS66 family transposase	CCI6_RS19925	salicylate 1-monooxygenase
CCI6_RS21730	MFS transporter	CCI6_RS13495	hypothetical protein	CCI6_RS19940	hypothetical protein
CCI6_RS21895	glycosyl transferase family 1	CCI6_RS13670	dipeptidyl aminopeptidase/acylaminoacyl peptidase	CCI6_RS19950	aspartate aminotransferase family protein
CCI6_RS22005		CCI6_RS13680	carboxylate--amine ligase	CCI6_RS20190	dCMP deaminase
CCI6_RS22150	hypothetical protein	CCI6_RS13730	hypothetical protein	CCI6_RS20335	disulfide bond formation protein DsbA
CCI6_RS22255	hypothetical protein	CCI6_RS13755	hypothetical protein	CCI6_RS20420
CCI6_RS22415	site-specific recombinase XerC	CCI6_RS13795	ABC transporter permease	CCI6_RS20595	hypothetical protein
CCI6_RS22420	site-specific integrase	CCI6_RS13820	transcriptional regulator, TetR family	CCI6_RS20735	GNAT family N-acetyltransferase
CCI6_RS22570	prolyl aminopeptidase	CCI6_RS13835	squalene synthase HpnD	CCI6_RS20750
CCI6_RS22605	Zn peptidase	CCI6_RS13840	amine oxidase	CCI6_RS21155	hypothetical protein
CCI6_RS22620	endonuclease	CCI6_RS13950	hypothetical protein	CCI6_RS21235	aldo/keto reductase
CCI6_RS22655	hypothetical protein	CCI6_RS13980	hypothetical protein	CCI6_RS21305	hypothetical protein
CCI6_RS22790	actinorhodin polyketide synthase acyl carrier protein	CCI6_RS14040		CCI6_RS21525	LuxR family transcriptional regulator, partial
CCI6_RS22870	transposase	CCI6_RS14485	hypothetical protein	CCI6_RS21685	hypothetical protein
CCI6_RS22940	ATP-dependent Clp protease proteolytic subunit	CCI6_RS14785	hypothetical protein	CCI6_RS21770	DnaK antisense family putative NAD-specific glutamate dehydrogenase
CCI6_RS23105	site-specific recombinase, DNA invertase Pin	CCI6_RS14935	aminopeptidase N	CCI6_RS21870	hypothetical protein
CCI6_RS23205	DDE transposase	CCI6_RS14970	transposase	CCI6_RS21895	glycosyl transferase family 1
cysM	cysteine synthase	CCI6_RS14995	acyl-CoA dehydrogenase	CCI6_RS22005
pgi	glucose-6-phosphate isomerase	CCI6_RS15310	hypothetical protein	CCI6_RS22030	MFS transporter
pstB	phosphate ABC transporter ATP-binding protein	CCI6_RS15355	RecB family exonuclease	CCI6_RS22130	multidrug ABC transporter ATPase/permease
		CCI6_RS15365	hypothetical protein	CCI6_RS22620	endonuclease
		CCI6_RS15375	chromosome partitioning protein	CCI6_RS22660	hypothetical protein
		CCI6_RS15410	Non-homologous end joining protein Ku	CCI6_RS22705	hypothetical protein
		CCI6_RS15420	adenylyltransferase/sulfurtransferase MoeZ	CCI6_RS22765	hypothetical protein
		CCI6_RS15595	RNA polymerase sigma24 factor	CCI6_RS22820	hypothetical protein
		CCI6_RS15595	RNA polymerase sigma24 factor	CCI6_RS22850
		CCI6_RS15685		CCI6_RS22910	hypothetical protein
		CCI6_RS15760	hypothetical protein	clpP_2	ATP-dependent Clp protease proteolytic subunit
		CCI6_RS15770	ATP-binding protein	guaA	GMP synthetase
		CCI6_RS15795	hypothetical protein	prfB	peptide chain release factor 2
		CCI6_RS15970	heat-shock protein Hsp20	pyrH	UMP kinase
		CCI6_RS16005	hypothetical protein	sufC	ABC transporter ATP-binding protein
		CCI6_RS16060	epoxide hydrolase
		CCI6_RS16090	hypothetical protein
		CCI6_RS16160	methyltransferase
		CCI6_RS16270	NAD(P) transhydrogenase subunit beta
		CCI6_RS16305	potassium transporter TrkA
		CCI6_RS16350	2-nitropropane dioxygenase
		CCI6_RS16450	3-dehydroquinate synthase
		CCI6_RS16480	dihydroorotase
		CCI6_RS16590	RNA methyltransferase
		CCI6_RS16635	arginine repressor
		CCI6_RS16645	argininosuccinate lyase
		CCI6_RS16740	ATPase
		CCI6_RS16750	threonine--tRNA ligase
		CCI6_RS16800	aldo/keto reductase
		CCI6_RS16935	hypothetical protein
		CCI6_RS17060	hypothetical protein
		CCI6_RS17095	hypothetical protein
		CCI6_RS17125	glucose-1-phosphate adenylyltransferase
		CCI6_RS17185	ABC transporter
		CCI6_RS17230	glucose-6-phosphate dehydrogenase
		CCI6_RS17270	isopentenyl-diphosphate Delta-isomerase
		CCI6_RS17275	biotin synthase BioB
		CCI6_RS17425	hypothetical protein
		CCI6_RS17650	hypothetical protein
		CCI6_RS17735	glucokinase
		CCI6_RS17890	transcriptional regulator
		CCI6_RS18005	polysaccharide deacetylase familiy protein
		CCI6_RS18040	hypothetical protein
		CCI6_RS18240	uroporphyrinogen decarboxylase
		CCI6_RS18275	hypothetical protein
		CCI6_RS18370	UDP-N-acetyl-D-glucosamine dehydrogenase
		CCI6_RS18450	glycosyl transferase
		CCI6_RS18480	peptidase M4 family protein
		CCI6_RS18515	hypothetical protein
		CCI6_RS18590	AMP-dependent synthetase
		CCI6_RS18705	hypothetical protein
		CCI6_RS19000	aldehyde dehydrogenase
		CCI6_RS19065	alpha/beta hydrolase
		CCI6_RS19185	signal transduction histidine kinase
		CCI6_RS19220	acetyltransferase
		CCI6_RS19470	NAD+ synthase
		CCI6_RS19495	RDD family protein
		CCI6_RS19550	transcriptional regulator
		CCI6_RS19630	hypothetical protein
		CCI6_RS19640	hypothetical protein
		CCI6_RS19735	site-specific recombinase DNA invertase Pin
		CCI6_RS19780	FAD-binding monooxygenase
		CCI6_RS19825	hypothetical protein
		CCI6_RS20080	methylenetetrahydrofolate reductase
		CCI6_RS20140	urate oxidase
		CCI6_RS20175	hypothetical protein
		CCI6_RS20245	hypothetical protein
		CCI6_RS20270	NUDIX hydrolase
		CCI6_RS20455	glutamate--tRNA ligase
		CCI6_RS20610	hypothetical protein
		CCI6_RS20650	hypothetical protein, partial
		CCI6_RS20795	hypothetical protein
		CCI6_RS20965
		CCI6_RS21000	phage shock protein A
		CCI6_RS21005	hypothetical protein
		CCI6_RS21045	hydantoinase/oxoprolinase
		CCI6_RS21240	hypothetical protein
		CCI6_RS21545	type VI secretion protein
		CCI6_RS21675	hypothetical protein
		CCI6_RS21815	glutamate racemase
		CCI6_RS21940	hypothetical protein
		CCI6_RS22000	transposase
		CCI6_RS22200	hemolysin
		CCI6_RS22385	hypothetical protein
		CCI6_RS22490	NADPH:quinone reductase
		CCI6_RS22545	hypothetical protein
		CCI6_RS22565	hypothetical protein
		CCI6_RS22615	site-specific recombinase XerD
		CCI6_RS22875	DDE transposase family protein
		CCI6_RS22915	hypothetical protein
		CCI6_RS23195
		thrS	threonine--tRNA ligase
		valS	valine--tRNA ligase

## Sheet: Sheet2
	MULTISPECIES: 16S rRNA (adenine(1518)-N(6)/adenine(1519)-N(6))-dimethyltransferase	16S rRNA (adenine(1518)-N(6)/adenine(1519)-N(6))-dimethyltransferase
	MULTISPECIES: 23S rRNA methyltransferase	23S rRNA methyltransferase
	MULTISPECIES: 2-C-methyl-D-erythritol 4-phosphate cytidylyltransferase	2-C-methyl-D-erythritol 4-phosphate cytidylyltransferase
	MULTISPECIES: 3-hydroxyacyl-CoA dehydrogenase	3-hydroxyacyl-CoA dehydrogenase
	MULTISPECIES: 4-hydroxy-tetrahydrodipicolinate reductase	4-hydroxy-tetrahydrodipicolinate reductase
	MULTISPECIES: 50S ribosomal protein L10	50S ribosomal protein L10
	MULTISPECIES: 7,8-didemethyl-8-hydroxy-5-deazariboflavin synthase	7,8-didemethyl-8-hydroxy-5-deazariboflavin synthase
	MULTISPECIES: ABC transporter ATP-binding protein	ABC transporter ATP-binding protein
	MULTISPECIES: ABC transporter ATP-binding protein	ABC transporter ATP-binding protein
	MULTISPECIES: ABC transporter substrate-binding protein	ABC transporter substrate-binding protein
	MULTISPECIES: ABC-type antimicrobial peptide transport system, permease component	ABC-type antimicrobial peptide transport system, permease component
	MULTISPECIES: acetyl/propionyl-CoA carboxylase subuit alpha	acetyl/propionyl-CoA carboxylase subuit alpha
	MULTISPECIES: acetyl-CoA carboxylase carboxyltransferase subunits alpha/beta	acetyl-CoA carboxylase carboxyltransferase subunits alpha/beta
	MULTISPECIES: acetyltransferase	acetyltransferase
	MULTISPECIES: adenylosuccinate lyase	adenylosuccinate lyase
	MULTISPECIES: allantoinase	allantoinase
	MULTISPECIES: alpha/beta hydrolase	alpha/beta hydrolase
	MULTISPECIES: amidophosphoribosyltransferase	amidophosphoribosyltransferase
	MULTISPECIES: amine oxidase	amine oxidase
	MULTISPECIES: amino acid dehydrogenase	amino acid dehydrogenase
	MULTISPECIES: amino acid-binding protein	amino acid-binding protein
	MULTISPECIES: arginine repressor	arginine repressor
	MULTISPECIES: aspartate-semialdehyde dehydrogenase	aspartate-semialdehyde dehydrogenase
	MULTISPECIES: ATP synthase subunit delta	ATP synthase subunit delta
	MULTISPECIES: carbohydrate ABC transporter ATP-binding protein, CUT1 family	carbohydrate ABC transporter ATP-binding protein, CUT1 family
	MULTISPECIES: carboxylate--amine ligase	carboxylate--amine ligase
	MULTISPECIES: coenzyme F420-0:L-glutamate ligase	coenzyme F420-0:L-glutamate ligase
	MULTISPECIES: cold-shock protein	cold-shock protein
	MULTISPECIES: cysteine desulfurase	cysteine desulfurase
	MULTISPECIES: deoxyguanosinetriphosphate triphosphohydrolase	deoxyguanosinetriphosphate triphosphohydrolase
	MULTISPECIES: dihydroxy-acid dehydratase	dihydroxy-acid dehydratase
	MULTISPECIES: DNA repair protein RecN	DNA repair protein RecN
	MULTISPECIES: DNA-binding protein	DNA-binding protein
	MULTISPECIES: DUF2530 domain-containing protein	DUF2530 domain-containing protein
	MULTISPECIES: FAD/FMN-dependent dehydrogenase	FAD/FMN-dependent dehydrogenase
	MULTISPECIES: gamma-aminobutyraldehyde dehydrogenase	gamma-aminobutyraldehyde dehydrogenase
	MULTISPECIES: glucokinase	glucokinase
	MULTISPECIES: glucose-6-phosphate dehydrogenase	glucose-6-phosphate dehydrogenase
	MULTISPECIES: glutamate 5-kinase	glutamate 5-kinase
	MULTISPECIES: glutamate-1-semialdehyde 2,1-aminomutase	glutamate-1-semialdehyde 2,1-aminomutase
	MULTISPECIES: glutamine-synthetase adenylyltransferase	glutamine-synthetase adenylyltransferase
	MULTISPECIES: glycerophosphoryl diester phosphodiesterase	glycerophosphoryl diester phosphodiesterase
	MULTISPECIES: glycosyl transferase family 1	glycosyl transferase family 1
	MULTISPECIES: glycosyl transferase family 1	glycosyl transferase family 1
	MULTISPECIES: histidine kinase	histidine kinase
	MULTISPECIES: hypothetical protein	hypothetical protein
	MULTISPECIES: hypothetical protein	hypothetical protein
	MULTISPECIES: hypothetical protein	hypothetical protein
	MULTISPECIES: hypothetical protein	hypothetical protein
	MULTISPECIES: hypothetical protein	hypothetical protein
	MULTISPECIES: hypothetical protein	hypothetical protein
	MULTISPECIES: hypothetical protein	hypothetical protein
	MULTISPECIES: hypothetical protein	hypothetical protein
	MULTISPECIES: hypothetical protein	hypothetical protein
	MULTISPECIES: hypothetical protein	hypothetical protein
	MULTISPECIES: hypothetical protein	hypothetical protein
	MULTISPECIES: hypothetical protein	hypothetical protein
	MULTISPECIES: hypothetical protein	hypothetical protein
	MULTISPECIES: hypothetical protein	hypothetical protein
	MULTISPECIES: hypothetical protein	hypothetical protein
	MULTISPECIES: hypothetical protein	hypothetical protein
	MULTISPECIES: hypothetical protein	hypothetical protein
	MULTISPECIES: hypothetical protein	hypothetical protein
	MULTISPECIES: hypothetical protein	hypothetical protein
	MULTISPECIES: hypothetical protein	hypothetical protein
	MULTISPECIES: hypothetical protein	hypothetical protein
	MULTISPECIES: hypothetical protein	hypothetical protein
	MULTISPECIES: hypothetical protein	hypothetical protein
	MULTISPECIES: hypothetical protein	hypothetical protein
	MULTISPECIES: hypothetical protein	hypothetical protein
	MULTISPECIES: hypothetical protein	hypothetical protein
	MULTISPECIES: hypothetical protein	hypothetical protein
	MULTISPECIES: hypothetical protein	hypothetical protein
	MULTISPECIES: hypothetical protein	hypothetical protein
	MULTISPECIES: hypothetical protein	hypothetical protein
	MULTISPECIES: hypothetical protein	hypothetical protein
	MULTISPECIES: hypothetical protein	hypothetical protein
	MULTISPECIES: hypothetical protein	hypothetical protein
	MULTISPECIES: hypothetical protein	hypothetical protein
	MULTISPECIES: hypothetical protein	hypothetical protein
	MULTISPECIES: hypothetical protein	hypothetical protein
	MULTISPECIES: hypothetical protein	hypothetical protein
	MULTISPECIES: hypothetical protein	hypothetical protein
	MULTISPECIES: hypothetical protein	hypothetical protein
	MULTISPECIES: hypothetical protein	hypothetical protein
	MULTISPECIES: hypothetical protein	hypothetical protein
	MULTISPECIES: hypothetical protein	hypothetical protein
	MULTISPECIES: hypothetical protein	hypothetical protein
	MULTISPECIES: hypothetical protein	hypothetical protein
	MULTISPECIES: hypothetical protein	hypothetical protein
	MULTISPECIES: hypothetical protein	hypothetical protein
	MULTISPECIES: hypothetical protein	hypothetical protein
	MULTISPECIES: hypothetical protein	hypothetical protein
	MULTISPECIES: isopentenyl-diphosphate Delta-isomerase	isopentenyl-diphosphate Delta-isomerase
	MULTISPECIES: leucyl aminopeptidase	leucyl aminopeptidase
	MULTISPECIES: long-chain-fatty-acid--CoA ligase	long-chain-fatty-acid--CoA ligase
	MULTISPECIES: magnesium transporter	magnesium transporter
	MULTISPECIES: malto-oligosyltrehalose trehalohydrolase	malto-oligosyltrehalose trehalohydrolase
	MULTISPECIES: MaoC family dehydratase	MaoC family dehydratase
	MULTISPECIES: MBL fold hydrolase	MBL fold hydrolase
	MULTISPECIES: MFS transporter	MFS transporter
	MULTISPECIES: monooxygenase	monooxygenase
	MULTISPECIES: NAD(P)-dependent oxidoreductase	NAD(P)-dependent oxidoreductase
	MULTISPECIES: NAD-dependent epimerase	NAD-dependent epimerase
	MULTISPECIES: NADPH:quinone reductase	NADPH:quinone reductase
	MULTISPECIES: NHL repeat-containing protein	NHL repeat-containing protein
	MULTISPECIES: nitroreductase	nitroreductase
	MULTISPECIES: nitroreductase	nitroreductase
	MULTISPECIES: NUDIX hydrolase	NUDIX hydrolase
	MULTISPECIES: orotate phosphoribosyltransferase	orotate phosphoribosyltransferase
	MULTISPECIES: oxidoreductase	oxidoreductase
	MULTISPECIES: PadR family transcriptional regulator	PadR family transcriptional regulator
	MULTISPECIES: phosphatidylglycerophosphate synthase	phosphatidylglycerophosphate synthase
	MULTISPECIES: phosphoglycerate dehydrogenase-like oxidoreductase	phosphoglycerate dehydrogenase-like oxidoreductase
	MULTISPECIES: phytoene dehydrogenase	phytoene dehydrogenase
	MULTISPECIES: polysaccharide deacetylase familiy protein	polysaccharide deacetylase familiy protein
	MULTISPECIES: potassium transporter TrkA	potassium transporter TrkA
	MULTISPECIES: protoheme IX farnesyltransferase	protoheme IX farnesyltransferase
	MULTISPECIES: putative enzyme involved in methoxymalonyl-ACP biosynthesis	putative enzyme involved in methoxymalonyl-ACP biosynthesis
	MULTISPECIES: pyruvate dehydrogenase (acetyl-transferring) E1 component subunit alpha	pyruvate dehydrogenase (acetyl-transferring) E1 component subunit alpha
	MULTISPECIES: RDD family protein	RDD family protein
	MULTISPECIES: RecB family exonuclease	RecB family exonuclease
	MULTISPECIES: replication restart DNA helicase PriA	replication restart DNA helicase PriA
	MULTISPECIES: resolvase	resolvase
	MULTISPECIES: RNA methyltransferase	RNA methyltransferase
	MULTISPECIES: secretion system protein	secretion system protein
	MULTISPECIES: serine phosphatase	serine phosphatase
	MULTISPECIES: serine/threonine protein phosphatase	serine/threonine protein phosphatase
	MULTISPECIES: thiamine biosynthesis protein ThiF	thiamine biosynthesis protein ThiF
	MULTISPECIES: threonine--tRNA ligase	threonine--tRNA ligase
	MULTISPECIES: TIGR03085 family protein	TIGR03085 family protein
	MULTISPECIES: transcriptional regulator	transcriptional regulator
	MULTISPECIES: transcriptional regulator	transcriptional regulator
	MULTISPECIES: transporter	transporter
	MULTISPECIES: tRNA (N6-isopentenyl adenosine(37)-C2)-methylthiotransferase MiaB	tRNA (N6-isopentenyl adenosine(37)-C2)-methylthiotransferase MiaB
	MULTISPECIES: twin-arginine translocation pathway signal protein	twin-arginine translocation pathway signal protein
	MULTISPECIES: two-component sensor histidine kinase	two-component sensor histidine kinase
	MULTISPECIES: type 12 methyltransferase	type 12 methyltransferase
	MULTISPECIES: WD40 repeat-containing protein	WD40 repeat-containing protein
	MULTISPECIES: WYL domain-containing protein	WYL domain-containing protein
	MULTISPECIES: xanthine dehydrogenase	xanthine dehydrogenase
